# Supplementary material for: Copper-catalyzed S-arylation of Furanose-Fused Oxazolidine-2-thiones
Source: Molecules. 2022 Aug 30;27(17):5597. doi: 10.3390/molecules27175597 (PMC9457760; doi:10.3390/molecules27175597)
Supplement: Supplementary file 1 [file molecules-27-05597-s001.zip]

Archive with 1 entries (1 files):
- molecules-1866030-supplementary.pdf
